# Supplementary material for: Identification of Gram negative non-fermentative bacteria: How hard can it be?
Source: PLoS Negl Trop Dis. 2019 Sep 30;13(9):e0007729. doi: 10.1371/journal.pntd.0007729 (PMC6786646; doi:10.1371/journal.pntd.0007729)
Supplement: S1 Tables — Summary data extracted from the BD Phoenix automated identification system reports for each isolate run on the combination panel NMIC/ID 55. (XLSX) [file pntd.0007729.s001.xlsx]

## Sheet: Phoenix ID data
ID	Organism Name	% Confidence Value	Amikacin	Amoxicillin-Clavulanate	Ampicilin	Aztreonam	Cefazolin	Cefepime	Cefoperazone-Sulbactam	Cefotaxime	Cefoxitin	Ceftazidime	Chloramphenicol	Ciprofloxacin	Colistin	Gentamicin	Imipenem	Levofloxacin	Meropenem	Piperacillin	Piperacillin-Tazobactam	Tetracycline	Trimethoprim-Sulfamethoxazole	Arginine-Arginine-AMC (A_ARARR)	Glycine-Proline-AMC (A_GLPRB)	Glycine-AMC (A_GLYB)	Glutaryl-Glycine-Arginine-AMC (A_GUGAH)	L-Arginine-AMC (A_LARGH)	L-Glutamic Acid -AMC (A_LGTA)	L-Leucine-AMC (A_LLEUH)	L-Phenylalanine-AMC (A_LPHET)	L-Proline-AMC (A_LPROB)	L-Pyroglutamic Acid-AMC (A_LPYR)	L-Tryptophan-AMC (A_LTRY)	Lysine-Alanine-AMC (A_LYALD)	ACETATE (C_ACT)	Adpnitol (C_ADO)	Citrate (C_CIT)	Colistin (C_CLST)	D-Mannitol (C_DMNT)	Alpha-Ketoglutaric Acid (C_KGA)	Malonate (C_MLO)	Polymyxin B (C_PXB)	Tiglic Acid (C_TIG)	4MU-N-Acetyl-BD-Glucosaminide (M_NAG)	Gamma-L-Glutamyl-NA (N_LGGH)	L-Proline-NA (N_LPROT)	PNP-BD-Glucoside (P_BDGLU)	BIS (PNP) Phosphate (P_BPHO)
NA0043414	Achromobacter species	90	S	R	R	R	R	I		R	R	S	S	S	S	I	S	S	S	S	S	S	S	-	-	-	-	-	-	-	-	-	-	-	-	-	-	-	-	-	+	-	-	-	-	+	+	-	+
NA0044281	Achromobacter species	90	S	R	R	R	R	S		S	R	R	R	S	**	S	S	S	S	S	S	I	S	-	-	-	-	-	-	-	-	-	-	-	-	-	-	-	+	-	+	-	-	-	+	-	+	+	+
NA0045097	Achromobacter species	90	S	R	R	R	R	R		R	R	S	I	I	S	R	S	I	S	S	S	S	S	-	-	-	-	+	-	-	-	-	-	-	-	-	-	-	-	-	+	-	-	-	-	+	+	-	-
NA0045252	Achromobacter species	90	S	R	R	R	R	I		R	R	S	S	S	S	S	S	S	S	S	S	S	S	-	-	-	-	-	-	-	-	-	-	-	-	-	-	-	-	-	+	-	-	-	-	+	-	-	+
NA0045991	Achromobacter species	90	S	R	R	R	R	I		R	R	S	S	S	S	I	S	S	S	S	S	S	S	-	-	+	-	-	-	-	-	-	-	-	-	+	-	+	-	-	+	-	-	-	-	+	+	-	+
NA0046102	Achromobacter species	90	I	R	R	R	R	I		R	R	S	I	I	S	R	S	S	S	S	S	S	S	-	-	-	-	-	-	-	-	-	-	-	-	-	-	-	-	-	+	-	-	-	-	+	+	-	+
NA0046414	Achromobacter species	90	S	R	R	R	R	I		R	R	S	S	I	S	R	S	S	S	S	S	S	S	-	-	+	-	-	-	-	-	-	-	-	-	+	-	+	-	-	+	-	-	-	-	+	+	-	+
NA0046694	Achromobacter species	90	S	R	R	R	R	I		R	R	S	S	S	S	I	S	S	S	S	S	S	S	-	-	-	-	-	-	-	-	-	-	-	-	-	-	-	-	-	+	-	-	-	-	+	+	-	+
NA0047231	Achromobacter species	90	I	R	R	R	R	R		R	R	S	I	I	S	R	S	S	S	S	S	S	S	-	-	-	-	-	-	-	-	-	-	-	-	-	-	-	-	-	+	-	-	-	-	+	+	-	+
NA0047964	Achromobacter species	90	S	R	R	R	R	R		R	R	S	I	I	S	S	S	S	S	R	R	S	S	-	-	-	-	-	-	-	-	-	-	-	-	-	-	-	-	-	+	-	-	-	-	+	+	-	-
NA0048303	Achromobacter species	90	S	R	R	R	R	I		R	R	S	S	S	S	I	S	S	S	S	S	S	S	-	-	-	-	-	-	-	-	-	-	-	-	-	-	-	-	-	+	-	-	-	-	+	+	-	+
NA0051080	Achromobacter species	96	S	R	R	R	R	I		R	R	S	I	I	S	I	S	S	S	S	S	S	S	-	-	-	-	-	-	-	-	-	-	-	-	-	-	-	-	-	+	-	-	-	-	+	+	+	+
NA0051920	Achromobacter species	93	S	R	R	R	R	I		R	R	S	I	I	S	R	S	S	S	S	S	S	S	-	-	-	-	-	-	-	-	-	-	-	-	-	-	-	-	-	+	-	-	-	-	+	+	+	-
NA0051982	Achromobacter species	99	I	R	R	R	R	I		R	R	S	I	I	S	R	S	S	S	S	S	S	S		-	+	-	+	-	-	-	-	-	-	-	+	-	+	-	-	+	-	-	-	-	+	+	-	+
NA0052124	Achromobacter species	90	S	R	R	R	R	S		R	R	S	S	S	S	I	S	S	S	S	S	S	S	-	-	+	-	+	-	-	-	-	-	-	-	+	-	+	-	-	+	-	-	-	-	+	+	-	+
NA0052222	Achromobacter species	96	S	R	R	R	R	R		R	R	S	S	I	S	R	S	S	S	S	S	S	S	-	-	-	-	-	-	-	-	-	-	-	-	-	-	-	-	-	+	-	-	-	-	+	+	+	+
NA0052909	Achromobacter species	93	S	R	R	R	R	S		S	R	S	S	S	S	I	S	S	S	S	S	S	S	-	-	+	-	+	-	-	-	-	-	-	-	+	-	+	-	-	+	-	-	-	-	+	+	-	+
NA0053012	Achromobacter species	90	I	R	R	R	R	R		R	R	S	I	I	S	R	S	S	S	S	S	S	S	-	-	-	-	-	-	-	-	-	-	-	-	-	-	-	-	-	+	-	-	-	-	+	+	-	+
NA0053145	Achromobacter species	90	I	R	R	R	R	R		R	R	S	I	I	S	R	S	S	S	S	S	S	S	-	-	+	-	+	-	-	-	-	-	-	-	+	-	+	-	-	+	-	-	-	-	+	+	-	+
NA0053147	Achromobacter species	90	I	R	R	R	R	R		R	R	S	I	I	S	R	S	S	S	S	S	S	S	-	-	+	-	+	-	-	-	-	-	-	-	+	-	+	-	-	+	-	-	-	-	+	+	-	+
NA0053362	Achromobacter species	90	S	R	R	R	R	R		R	R	R	S	S	S	I	S	S	R	S	S	S	S	-	-	+	-	+	-	-	-	-	-	-	-	+	-	+	-	-	+	-	-	-	-	+	+	-	+
NA0053396	Achromobacter species	90	I	R	R	R	R	R		R	R	S	I	I	S	R	S	I	S	S	S	S	S	-	-	+	-	+	-	-	-	-	-	-	-	+	-	+	-	-	+	-	-	-	-	+	+	-	+
NA0053694	Achromobacter species	90	S	R	R	R	R	I		R	R	S	I	R	S	R	S	S	S	S	S	S	S	-	-	+	-	+	-	-	-	-	-	-	-	+	-	+	-	-	+	-	-	-	-	+	+	-	+
NA0055332	Achromobacter species	97	S	R	R	R	R	S		S	R	S	S	S	**	S	S	S	S	S	S	S	S	-	-	+	-	+	-	-	-	-	-	-	-	+	-	+	-	-	+	-	-	-	-	+	+	-	+
NA0055362	Achromobacter species	90	S	R	R	R	R	I		R	R	S	S	S	S	I	S	S	S	S	S	S	S	-	-	+	-	+	-	-	-	-	-	-	-	+	-	+	-	-	+	-	-	-	-	+	+	-	+
NA0056071	Achromobacter species	90	S	R	R	R	R	I		R	R	S	S	S	S	I	S	S	S	S	S	S	S	-	-	+	-	+	-	-	-	-	-	-	-	+	-	+	-	-	+	-	-	-	-	+	+	-	+
NA0056524	Achromobacter species	90	S	R	R	R	R	R		R	R	S	I	I	S	I	S	S	S	S	S	S	S	-	-	-	-	-	-	-	-	-	-	-	-	-	-	-	-	-	-	-	-	-	-	-	-	-	-
NA0056533	Achromobacter species	90	S	R	R	R	R	R		R	R	S	I	I	S	I	S	S	S	S	S	S	S	-	-	+	-	+	-	-	-	-	-	-	-	+	-	+	-	-	+	-	-	-	-	+	+	-	+
NA0056922	Achromobacter species	97	I	R	R	R	R	R		R	R	S	I	I	S	R	S	I	S	R	R	S	S	-	-	-	-	-	-	-	-	-	-	-	-	-	-	-	-	-	+	-	-	-	-	+	+	-	-
NA0056951	Achromobacter species	90	S	R	R	R	R	I		R	R	S	I	I	S	I	S	S	S	S	S	S	S	-	-	+	-	+	-	-	-	-	-	-	-	+	-	+	-	-	+	-	-	-	-	+	+	-	+
NA0056984	Achromobacter species	90	S	R	R	R	R	R		R	R	S	S	I	S	I	S	S	S	S	S	S	S	-	-	-	-	-	-	-	-	-	-	-	-	-	-	-	-	-	+	-	-	-	-	+	+	-	-
NA0057077	Achromobacter species	90	S	R	R	R	R	I		R	R	S	S	I	S	R	S	S	S	S	S	S	S	-	-	-	-	-	-	-	-	-	-	-	-	-	-	-	-	-	+	-	-	-	-	+	+	-	-
NA0058436	Achromobacter species	96	S	R	R	R	R	I		R	R	S	S	S	S	I	S	S	S	S	S	S	S	-	-	-	-	-	-	-	-	-	-	-	-	-	-	-	-	-	+	-	-	-	-	+	+	-	-
NA0058494	Achromobacter species	90	R	R	R	R	R	R		R	R	I	I	I	S	R	S	S	S	S	S	S	S	-	-	-	-	-	-	-	-	-	-	-	-	-	-	-	-	-	+	-	-	-	-	+	+	-	-
SA0021440	Achromobacter species	90	S	R	R	R	R	I		R	R	S	I	S	S	I	S	S	S	S	S	S	S	-	-	-	-	-	-	-	-	-	-	-	-	-	-	-	-	-	+	-	-	-	-	+	+	-	-
SA0033754	Achromobacter species	90	S	R	R	R	R	I		R	R	S	S	S	S	I	S	S	S	S	S	S	S	-	-	-	-	-	-	-	-	-	-	-	-	-	-	-	-	-	+	-	-	-	-	+	+	-	+
NA0047247	Achromobacter species *	90																						-	-	+	-	-	-	-	-	-	-	-	-	-	-	-	-	-	+	-	-	-	-	-	+	-	+
NA0050422	Achromobacter species *	90																						-	-	+	-	-	-	-	-	-	-	-	-	-	-	-	+	-	+	-	-	-	-	-	-	-	+
NA0054620	Achromobacter species *	97																						-	-	-	-	-	-	-	-	-	-	-	-	-	-	-	-	-	+	-	-	-	-	+	+	-	-
NA0060433	Achromobacter species *	90																						-	-	+	-	+	-	-	-	-	-	-	-	+	-	+	-	-	+	-	-	-	-	+	+	-	+
NA0062394	Achromobacter species *	90																						-	-	+	-	-	-	-	-	-	-	-	-	+	-	+	-	-	+	-	-	-	-	+	+	-	+
NA0064820	Achromobacter species *	96																						-	-	+	-	-	-	-	-	-	-	-	-	-	-	-	+	-	+	-	-	-	-	-	+	-	-
NA0066394	Achromobacter species *	90																						-	-	+	-	-	-	+	-	-	-	-	-	-	-	-	+	-	+	-	+	-	-	-	-	-	-
SA0020213	Achromobacter species *	90																						-	-	-	-	-	-	-	-	-	-	-	-	-	-	-	-	-	+	-	-	-	-	+	+	-	-
SA0027978	Achromobacter species *	90																						-	-	+	-	-	-	-	-	-	-	-	-	-	+	+	+	-	+	-	+	-	-	-	+	-	-
SA0029848	Achromobacter species *	98																						-	-	-	-	-	-	-	-	-	-	-	-	-	-	-	+	-	+	-	+	-	-	+	+	-	+
SC0008051	Acinetobacter baumannii	92	S	R	R	R	R	S		S	R	S	R	S	R	S	S	S	S	S	S	S	S	-	-	-	-	+	-	+	+	-	-	-	-	-	-	+	+	-	+	-	-	-	-	-	-	-	-
NA0052873	Acinetobacter baumannii/calcoacetius complex *	99																						-	-	-	-	-	-	+	-	-	-	-	-	+	+	+	+	+	+	+	+	+	-	-	-	-	+
NA0048114	Acinetobacter lwoffii/haemolyticus	99	S	R		R		R		R		R		S	S	S	S	S	R	S	S	S	R	-	-	+	-	-	-	+	+	-	-	+	-	+	+	+	-	+	+	+	-	+	-	-	+	-	-
NA0052066	Actinobacillus suis 1	99																						-	-	-	-	-	-	+	+	-	-	+	-	+	-	-	-	+	+	-	-	-	-	-	-	+	+
NA0045153	Alcaligenes faecalis	90	S	R	R	S	R	S		S	R	S	S	S	S	R	S	S	S	S	S	S	S	-	-	-	-	-	-	+	-	-	-	-	-	+	+	+	-	+	+	+	-	-	-	-	+	-	-
NA0062140	Alcaligenes faecalis	90	S	R	R	S	R	S		S	R	S	S	S	S	S	S	S	S	S	S	S	S	-	-	+	-	+	-	+	-	-	-	-	-	+	+	+	+	+	+	+	+	+	-	+	+	+	+
NC0016785	Alcaligenes faecalis *	99																						-	-	-	-	-	-	-	-	-	-	-	-	+	+	+	-	+	+	+	-	+	-	+	+	+	+
NA0062813	Brevundimonas diminuta	96	S	R	R	R	R	R		S	R	R	S	R		S	S	R	S	S	S		R	+	+	-	+	+	+	-	+	-	+	+	-	-	+	+	+	-	+	+	+	-	-	-	-	-	-
NC0017904	Brevundimonas vesicularis	92	S	R	R	R	R	R		S	R	R	S	R		S	S	R	S	S	S	S	S	+	+	+	+	+	-	+	+	+	-	+	+	-	-	-	+	-	-	-	+	-	-	-	+	+	-
SA0019529	Brevundimonas vesicularis *	90																						+	+	+	+	+	-	+	+	+	-	+	+	+	+	+	+	+	+	+	-	+	-	+	+	+	+
NA0053379	Burhkolderia cepacia/complex	90	R	R	R	R	R	R		R	R	S	S	R	R	R	R	S	R	R	R	R	R	-	+	-	-	-	-	+	+	-	-	-	+	-	-	-	+	-	+	-	+	-	+	+	+	-	-
NA0066242	Burkholderia cepacia complex	91	R	R	R	R	R	R		R	R	S	S	R	R	R	R	S		R	R		S	-	-	-	-	-	+	-	-	-	-	-	+	-	-	-	+	-	+	-	+	-	-	+	-	-	-
NA0046516	Burkholderia cepacia/Ralstonia pickettii	98	R	R	R	R	R	R		R	R			R	R	R	R			R	R			-	-	+	-	+	+	+	+	+	-	-	-	+	+	+	+	+	+	+	+	+	-	+	+	-	+
SA0031598	Burkholderia cepacia/Ralstonia pickettii	99	R	R	R	R	R	R		R	R			R	R	R	R		R	R	R			-	-	+	-	-	+	+	+	+	-	-	+	+	+	+	+	+	+	+	+	+	-	+	+	-	+
SA0030566	Cardiobacterium hominis 1	99																						+	-	-	-	+	-	+	+	+	-	+	-	-	-	-	+	+	+	-	-	-	-	+	+	+	-
SC0007218	CDC group Vb-3 1	90																						-	-	-	-	+	+	+	-	-	-	-	-	-	-	-	-	-	+	-	-	-	-	+	+	-	-
SC0013088	Citrobacter freundii	97	S	R	R	S	R	S		S	R	S	S	S		S	S	S	S	S	S	S	S	+	-	-	-	-	+	+	-	-	-	-	-	-	-	-	-	+	-	-	-	-	-	+	-	-	+
SA0032477	Citrobacter youngae	96	S	I	R	S	R	S		S	R	S	S	S		S	S	S	S	S	S	S	S	+	-	-	-	-	+	-	-	-	-	-	-	-	-	-	-	+	-	-	-	-	-	+	-	-	-
NA0047227	Cupriavidus pauculus	90	R	R	R	R	R	R		S	R	R	I	S		R	R	S	R	R	R		S	-	-	+	-	-	+	+	-	+	-	-	-	+	+	+	+	+	+	+	+	+	-	+	+	+	+
SA0026131	Cupriavidus pauculus *	99																						-	-	+	-	-	+	+	-	+	+	+	-	-	+	-	+	+	+	-	-	-	-	+	+	-	-
NA0064048	Delftia acidovorans	94	R	R	R	S	R	I		S	R	S	S	S	S	R	S	S	S	S	S	S	S	-	-	-	-	-	+	-	-	-	-	-	-	+	+	+	-	+	+	+	-	-	-	+	-	-	+
NA0057846	Delftia acidovorans	94	R	R	R	S	R	R		S	R	S	S	S		R	S	S	S	S	S	S	S	+	+	+	-	+	+	+	+	-	-	+	+	-	-	-	-	-	+	-	-	-	-	-	-	-	-
NA0043041	Delftia acidovorans *	90																						-	-	+	-	-	+	+	-	-	-	-	-	+	+	+	+	+	+	+	-	+	-	+	+	-	+
SA0027193	Edwardsiella hoshinae	99	S	S	S	S	S	S		S	S	S	S	S		S	S	S	S	S	S	S	S	-	-	-	-	-	-	+	-	+	-	-	-	-	-	-	+	-	-	-	+	-	+	-	-	-	-
NA0057765	Elizabethkingia meningoseptica	99	R	R	R	R	R	R		R	R	R	S	R	R	R	R	S	R	R	R	R	S	+	+	+	-	+	+	+	+	+	+	+	+	-	-	-	+	-	+	-	+	-	-	+	+	-	-
SA0035934	Elizabethkingia meningoseptica	99	R	R	R	R	R	R		R	R	R	R	I	R	R	R	S	R	R	S	R	S	+	+	+	-	+	+	+	+	+	+	+	+	-	-	-	+	-	+	-	+	-	-	+	+	+	+
SA0022591	Escherichia coli	90	S	S	R	S	S	S		S	S	S	S	S		S	S	S	S	S	S	R	S	+	-	-	-	-	+	+	-	-	-	-	-	-	-	-	-	+	-	-	-	-	-	-	-	-	-
SA0019190	Escherichia coli (ESBL)	99	S	R	R	R	R	R		R	S	R	S	S		R	S	S	S	R	S	R	R	+	-	-	-	-	+	+	-	-	-	-	-	-	-	-	-	+	-	-	-	-	-	-	-	-	-
NA0053231	Kingella kingae 1	90																						+	-	+	-	+	-	+	+	-	-	+	+	-	-	-	+	-	+	-	+	-	-	-	+	-	-
NA0055050	Kingella kingae 1	99																						+	-	+	-	+	-	+	+	-	-	+	+	-	-	-	+	-	+	-	+	-	-	-	+	-	-
NA0058616	Kingella kingae 1	95																						+	-	+	-	+	-	+	+	+	-	+	+	-	-	-	-	-	-	-	-	-	-	-	+	-	-
NC0018141	Kingella kingae 1	90																						+	-	+	-	-	-	+	+	-	+	+	-	-	-	-	+	-	+	-	-	-	-	-	-	-	-
SA0023912	Klebsiella pnuemoniae	99	S	S	R	S	S	S	S	S	S	S	S	S	S	S	S	S	S	S	S	S	S	-	-	-	-	-	+	-	-	-	-	-	-	-	+	+	-	+	-	-	-	-	-	+	+	+	+
SA0017096	Methylobacterium extorquens 1	99																						+	-	-	+	-	-	-	-	-	-	-	-	-	-	-	-	-	-	-	-	-	-	-	-	-	-
SC0013710	Methylobacterium extorquens 1	99																						+	-	-	+	-	-	-	-	-	-	-	-	-	-	-	-	-	-	-	-	-	-	-	-	-	-
NA0043987	Moraxella species 1	96																						+	-	-	-	+	-	-	+	-	-	+	-	-	-	-	-	-	+	-	-	-	-	-	-	-	+
NA0045031	Moraxella species 1	94																						-	-	-	-	+	-	+	-	-	-	-	-	-	-	-	-	-	+	-	-	-	-	-	-	+	-
NA0045804	Moraxella species 1	94																						-	-	-	-	+	-	+	-	-	-	-	-	-	-	-	-	-	+	-	-	-	-	-	-	+	-
NA0050959	Moraxella species 1	90																						+	-	+	-	+	+	+	+	-	-	-	+	-	-	+	-	-	+	-	-	-	+	+	+	+	+
NA0051163	Moraxella species 1	90																						-	-	-	-	+	+	+	-	-	-	-	-	+	+	+	-	-	+	-	-	+	-	+	+	-	+
NA0052579	Moraxella species 1	98																						-	-	-	-	+	-	+	+	-	-	-	-	-	-	-	-	-	+	-	-	-	-	-	+	-	+
NA0056298	Moraxella species 1	99																						+	-	+	-	+	+	+	-	-	-	-	+	+	+	+	-	+	+	+	-	+	-	+	+	-	+
NA0058975	Moraxella species 1	90																						-	-	-	-	+	+	+	-	-	-	-	-	+	-	-	+	-	+	-	-	-	-	+	-	-	-
NA0064129	Moraxella species 1	90																						-	-	-	-	+	+	+	-	-	-	-	+	+	-	-	-	-	+	-	-	+	-	+	+	-	-
NA0068476	Moraxella species 1	90																						-	-	+	-	+	+	+	+	-	-	-	+	+	-	+	-	-	+	-	-	+	-	+	-	-	-
NC0016462	Moraxella species 1	90																						-	-	-	-	-	-	+	+	-	-	-	-	+	+	-	-	-	+	-	-	-	-	-	+	-	-
SA0022781	Moraxella species 1	90																						-	-	-	-	+	+	+	-	-	-	-	-	-	-	-	-	-	+	-	-	-	-	+	-	-	-
SA0022805	Moraxella species 1	90																						-	-	-	-	+	+	+	-	-	-	-	-	-	-	-	-	-	+	-	-	-	-	+	-	-	-
SA0029680	Moraxella species 1	90																						-	-	-	-	+	+	+	-	-	-	-	+	+	+	-	-	-	+	-	-	-	-	+	-	-	-
NA0043804	Myroides odoratus/odoratimimus	99	R	R	R	R	R	I		R	R	R	S	S	R	R	S	S	S	S	S	S	R	+	+	-	-	-	+	-	-	-	-	-	+	-	-	-	+	-	+	-	+	-	-	-	-	-	-
SA0030555	Neisseria animaloris 1	96																						+	-	-	-	+	+	+	+	+	-	-	-	-	-	-	-	-	-	-	-	-	-	-	-	-	-
NA0051419	No growth
SA0022402	No growth
SA0024320	No growth
SA0031102	No growth																							-	-	-	-	-	+	-	-	-	-	-	-	-	-	-	-	-	-	-	-	-	-	+	+	-	-
SC0005101	No growth
NA0046973	Ochrobactrum anthropi	97	S	R	R	R	R	R	R	R	R	R	R	S	S	S	S	S	S	R	R	S	R	+	-	-	+	+	+	+	+	-	+	+	-	-	-	-	-	-	+	-	-	-	-	-	-	-	-
NA0052632	Ochrobactrum anthropi	99	R	R	R	R	R	R	R	R	R	R	R	R		R	R	R	R	R	R	R	R	-	-	+	-	-	+	+	-	-	+	-	-	-	-	-	+	-	-	-	+	-	-	-	-	-	-
NA0053167	Ochrobactrum anthropi	98	S	R	R	R	R	R	R	R	R	R	I	S		R	S	S	S	R	R	S	R	-	-	+	-	-	+	+	-	-	+	-	-	-	-	-	+	-	-	-	+	-	-	-	-	-	-
NA0058556	Ochrobactrum anthropi	99	S	R	R	R	R	R	R	R	R	R	R	S		S	S	S	S	R	R	I	S	-	-	+	-	-	-	+	-	+	-	-	-	-	+	-	+	-	+	-	-	-	-	+	+	+	-
NA0064309	Ochrobactrum anthropi	99	S	R	R	R	R	R	R	R	R	R	I	S		R	S	S	S	R	R	S	R	-	-	+	-	-	+	+	-	-	+	-	-	-	-	-	+	-	-	-	+	-	-	-	-	-	-
NA0068363	Ochrobactrum anthropi	93	S	R	R	R	R	R	R	R	R	R	R	I		S	S	S	S	R	R		S	-	-	+	-	-	+	+	-	-	+	-	-	+	+	-	+	-	+	-	+	-	-	+	+	+	-
NC0017473	Ochrobactrum anthropi	99	R	R	R	R	R	R	R	R	R	R	R	R		R	R	R	R	R	R	R	R	-	-	+	-	-	+	+	-	-	+	-	-	-	-	-	+	-	-	-	+	-	-	-	-	-	-
NA0052216	Ochrobactrum anthropi *	98																						-	-	+	-	-	+	-	-	-	-	+	-	-	-	-	+	-	-	-	-	-	-	-	-	-	-
NA0053499	Ochrobactrum anthropi *	97																						-	-	+	-	-	-	+	-	+	-	-	-	-	+	-	+	-	+	-	-	-	-	+	+	+	-
SA0032324	Pantoea agglomerans	99	S	S	S	S	I	S		S	I	S	S	S		S	S	S	S	S	S	S	S	-	-	-	-	-	+	-	-	-	-	-	+	+	-	+	-	+	+	-	-	-	-	+	+	-	+
SA0033966	Pantoea agglomerans	97	S	S	S	R	S	S		S	S	S	I	S		S	S	S	S	S	S	S	S	-	+	+	-	-	+	+	+	-	-	-	-	-	-	+	+	+	+	+	-	+	-	-	-	+	+
NA0068826	Paracoccus yeei 1	99																						-	-	-	-	-	+	-	-	-	-	-	-	-	+	+	-	+	+	+	-	-	-	-	-	-	-
SA0033701	Pasteurella aerogenes 1	96																						-	-	-	-	-	+	+	-	-	-	-	-	-	-	+	-	-	+	-	-	-	-	+	-	-	-
SC0008661	Pasteurella aerogenes 1	90																						-	-	-	-	-	-	+	-	+	-	-	-	-	-	-	-	-	-	-	-	-	-	-	+	-	-
NA0046971	Pasteurella multocida 1	99																						-	-	-	-	-	-	+	+	-	+	+	-	-	-	-	-	+	+	-	-	-	-	-	-	+	-
NA0055363	Pasteurella multocida 1	93																						-	-	-	-	-	-	+	-	-	-	-	-	-	-	-	-	+	+	-	-	-	-	-	-	-	+
NA0058495	Pasteurella multocida 1	98																						-	-	-	-	-	-	+	-	-	-	-	-	-	+	+	+	+	+	+	+	+	-	-	-	-	+
NA0061892	Pasteurella multocida 1	95																						-	-	-	-	-	-	+	-	-	-	-	-	-	-	-	-	+	+	-	-	-	-	-	-	-	+
SA0016849	Pasteurella multocida 1	90																						-	-	-	-	-	-	+	-	-	-	-	-	-	+	+	+	+	+	+	+	+	-	-	-	-	+
SA0024553	Pasteurella multocida 1	99																						-	-	-	-	-	-	+	-	-	-	-	-	-	+	+	+	+	+	+-	+	+	-	-	-	-	+
SA0031153	Pasteurella multocida 1	96																						-	-	-	-	-	-	+	+	-	-	-	-	-	-	-	-	-	-	-	-	-	-	-	-	-	-
NA0048268	Pasteurella pneumotropica 1	93																						-	-	-	-	-	-	+	+	-	-	+	-	-	-	-	-	-	+	-	-	-	-	-	+	-	+
NA0063972	Pasteurella pneumotropica 1	90																						-	-	+	-	+	+	+	-	-	-	-	-	-	-	-	-	-	+	-	-	-	-	+	+	-	+
NA0063975	Pasteurella pneumotropica 1	96																						-	-	-	-	-	+	+	-	-	-	-	-	-	-	-	-	-	+	-	-	-	-	+	-	-	+
SC0008712	Photobacterium damselae 1	90																						-	-	-	-	+	-	+	+	-	+	+	-	-	-	-	-	-	+	-	-	-	+	+	-	+	-
SA0021153	Pontoae agglomerans	99	S	S	S	S	S	S		S	S	S	S	S		S	S	S	S	S	S	S	S	-	-	-	-	-	+	-	-	-	-	-	-	-	-	-	-	+	-	-	-	-	+	+	+	+	+
NA0051324	Pseudomonas aeruginosa	95	S	R	R	S	R	S		R	R	S	R	S	S	S	S	S	S	S	S	R	R	+	-	-	-	+	+	-	-	-	+	-	-	-	-	-	-	-	-	-	-	-	-	-	-	-	-
NA0043899	Pseudomonas aeruginosa *	90																						+	-	+	-	+	+	+	-	-	-	-	+	+	+	+	-	+	+	+	-	+	-	+	+	-	+
SA0028645	Pseudomonas aeruginosa *	90																						+	-	+	-	-	+	-	-	-	+	-	-	-	-	-	-	-	+	-	-	-	-	+	-	-	-
SA0034329	Pseudomonas aeruginosa *	93																						-	-	-	-	+	+	-	-	+	-	-	-	-	-	-	-	-	-	-	-	-	-	+	+	-	-
NA0042640	Pseudomonas luteola *	99																						+	-	+	+	+	+	+	+	-	-	+	+	-	-	-	-	-	+	-	-	-	-	-	+	+	-
NC0016685	Pseudomonas mendocina	90	S	R	R	I	R	S		S	R	S	S	S	S	S	S	S	S	S	S	S	S
NA0046451	Pseudomonas oryzihabitans	94	S	R	R	S	R	S		S	R	S	S	S	S	S	S	S	S	S	S		S	+	+	+	-	+	-	-	+	+	+	+	-	-	-	-	-	-	+	-	-	-	-	+	+	+	+
NA0051814	Pseudomonas oryzihabitans	97	S	R	R	R	R	S		S	R	R	S	S		S	S	S	I	S	S	S	S	-	-	-	-	-	-	+	+	-	-	+	-	-	-	-	-	-	-	-	-	-	-	-	-	-	-
NA0053183	Pseudomonas oryzihabitans	99	S	R	R	I	R	S		S	R	S	S	S	S	S	S	S	S	S	S	S	S	-	-	-	-	-	-	+	+	+	+	+	-	-	-	-	-	-	-	-	-	-	-	-	-	-	-
SA0016677	Pseudomonas oryzihabitans *	99																						+	-	-	+	-	-	+	+	+	-	+	-	-	-	-	-	-	-	-	-	-	-	-	-	-	-
SA0031404	Pseudomonas oryzihabitans *	99																						-	-	-	-	-	-	-	+	-	-	+	-	-	-	-	-	-	-	-	-	-	-	-	-	-	-
NC0015969	Pseudomonas pseudoalcaligenes	90	S	R	R	R	R	S		S	R	R	S	S	S	R	S	S	S	S	S	R	R	-	-	-	-	-	+	-	-	-	-	-	-	-	-	-	-	-	+	-	-	-	-	+	-	-	-
SA0044860	Pseudomonas pseudoalcaligenes	90	S	R	R	S	R	S		S	R	S	S	R	S	R	S	R	S	R	S	R	R	-	-	-	-	-	+	+	-	-	-	-	-	-	-	-	-	-	-	-	-	-	-	-	+	-	-
NA0042795	Pseudomonas pseudoalcaligenes *	90																						-	-	-	-	-	+	-	-	-	-	-	-	-	-	-	-	-	+	-	-	-	-	+	+	-	-
NA0054370	Pseudomonas pseudoalcaligenes *	90																						-	-	-	-	-	+	+	+	-	-	-	-	+	-	+	-	+	+	-	-	-	-	+	+	-	-
NA0059763	Pseudomonas pseudoalcaligenes *	90																						-	-	-	-	-	+	+	+	-	-	-	-	+	-	+	-	+	+	-	-	-	-	+	+	-	-
NC0015971	Pseudomonas pseudoalcaligenes *	90																						-	-	-	-	-	+	+	+	-	-	-	-	+	-	+	-	+	+	-	-	-	-	+	+	-	-
SA0023233	Pseudomonas pseudoalcaligenes *	90																						-	-	-	-	-	+	-	-	-	-	-	-	-	-	-	-	-	-	-	-	-	-	-	+	-	-
SA0025848	Pseudomonas pseudoalcaligenes *	90																						-	-	-	-	-	+	-	-	-	-	-	-	-	-	-	-	-	-	-	-	-	-	+	-	+	-
SA0029662	Pseudomonas pseudoalcaligenes *	90																						-	-	-	-	-	+	-	-	-	-	-	-	-	-	-	-	-	-	-	-	-	-	+	-	-	-
NA0056226	Pseudomonas putida	90	S	R	R	S	R	S		S	R	S	S	S		S	S	S	S	S	S	S	S	-	-	+	-	-	+	+	+	-	-	-	-	-	-	-	-	-	-	-	-	-	-	+	+	-	-
NA0061600	Pseudomonas putida	90	S	R	R	I	R	S		I	R	S	R	S	S	S	S	S	S	S	S	S	R	-	-	-	-	-	+	-	-	-	-	-	-	-	-	-	-	-	-	-	-	-	-	+	+	-	-
NA0052508	Pseudomonas putida *	90																						-	-	+	-	-	-	+	+	-	-	-	-	-	-	-	-	-	-	-	-	-	-	+	+	-	-
NA0052851	Pseudomonas putida *	90																						-	-	+	-	-	+	+	+	-	-	-	-	-	-	-	-	-	-	-	-	-	-	+	+	-	-
NA0060668	Pseudomonas putida *	90																						-	-	-	-	-	-	-	+	-	-	-	-	-	-	-	-	-	-	-	-	-	-	+	+	-	+
NC0015772	Pseudomonas putida *	90																						-	-	+	-	+	+	+	-	-	-	-	+	-	-	-	-	-	-	-	-	-	-	+	+	-	-
NC0016243	Pseudomonas putida *	90																						-	-	-	-	-	+	-	-	-	-	-	-	-	-	-	-	-	-	-	-	-	-	+	+	-	-
NC0017823	Pseudomonas putida *	90																						-	-	-	-	+	+	+	-	-	-	-	+	-	-	-	-	-	-	-	-	-	-	+	+	-	-
SA0012463	Pseudomonas putida *	90																						-	-	+	-	+	+	+	-	-	-	-	+	-	-	-	-	-	-	-	-	-	-	+	+	-	-
SA0025985	Pseudomonas putida *	90																						-	-	+	-	+	+	+	-	-	-	-	+	-	-	-	-	-	-	-	-	-	-	+	+	-	-
SA0030742	Pseudomonas putida *	90																						-	-	-	-	-	+	-	-	-	-	-	-	-	-	-	-	-	-	-	-	-	-	+	+	-	-
SA0023507	Pseudomonas species *	90																						-	-	-	-	+	+	+	-	-	-	-	-	-	-	-	-	-	+	-	-	-	-	+	+	-	-
SA0033910	Pseudomonas species *	97																						+	-	+	-	+	+	+	+	-	-	-	+	-	-	-	-	-	-	-	-	-	-	+	+	-	-
SC0012850	Pseudomonas species *	96																						-	-	-	-	+	+	+	-	-	-	-	-	-	-	-	-	-	-	-	-	-	-	+	+	-	-
SA0031629	Pseudomonas stutzeri *	90																						-	-	-	-	-	-	+	-	-	-	-	-	-	-	-	-	-	-	-	-	-	-	-	+	-	-
NA0044029	Ralstonia pickettii	90	S	R	R	R	R	S		S	R	R	S	R	S	I	S	S	S	S	S	I	S	-	-	-	-	-	+	-	-	-	-	-	-	+	+	+	+	+	+	-	+	+	-	-	+	-	-
NA0046976	Ralstonia pickettii	92	R	R	R	R	R	R		I	R	R	R	S		R	R	S	R	R	R	I	S	-	-	+	-	-	+	+	-	+	-	-	-	+	+	+	+	+	+	+	+	+	-	+	-	-	-
NA0044802	Rhizobium radiobacter 1	98																						-	-	-	-	-	-	+	-	-	+	-	-	+	+	+	-	+	+	-	-	-	-	-	-	+	-
NA0050419	Rhizobium radiobacter 1	99																						+	-	+	+	-	-	-	-	+	+	-	-	+	+	+	+	-	+	+	+	-	-	-	+	+	+
NA0051069	Sphingobacterium multivorum	99	R	R	R	R	R	S		S	R	S	S	S	R	R	S	S	S	S	S		S	+	+	+	-	+	+	+	-	-	-	+	+	-	-	-	-	-	-	-	-	-	+	-	-	+	-
NA0044190	Sphingobacterium multivorum/thalpophilum	90	R	R	R	R	R	S		S	R	S	S	S		R	S	S	S	I	S	S	S	+	+	+	-	+	+	+	+	-	-	+	+	-	-	-	+	-	-	-	+	-	+	-	-	+	-
NA0063589	Sphingobacterium paucimobilis	91	S	R	R	R	R	S		I	R	I	S	S		I	R	S	R	R	R	S	S	+	+	+	-	+	+	+	+	-	-	+	+	-	-	-	+	-	-	-	+	-	-	-	-	-	-
NA0052229	Sphingobacterium paucimobilis *	99																						+	+	-	+	-	+	+	+	-	-	-	+	-	-	-	+	-	+	-	+	-	-	-	-	+	-
NA0063855	Sphingobacterium spiritivorum	90	R	R	R	R	R	S		R	R	R	R	S		R	S	S	I	I	S	S	R	+	+	+	+	+	+	+	+	-	-	+	+	-	+	+	+	+	+	+	+	-	+	+	-	+	-
NA0043226	Sphingomonas paucimobilis	90	S	R	R	I	R	S		S	R	S	S	S		I	S	S	S	S	S	S	R	+	+	+	+	+	+	+	+	-	-	+	+	-	-	-	+	-	+	-	+	-	-	-	-	-	-
NA0045656	Sphingomonas paucimobilis	95	R	R	R	R	R	R		R	R	R	R	S		R	R	S	R	R			S	+	+	+	-	+	+	+	+	+	+	+	+	-	-	-	+	-	-	-	+	-	-	-	-	-	-
NA0048151	Sphingomonas paucimobilis	99	R	R	R	R	R			I	R	R	I	S		R	S	S	S	S	S	S	R	+	+	+	+	+	+	+	+	-	-	+	+	-	-	-	+	-	+	-	+	-	-	-	-	-	-
NA0053929	Sphingomonas paucimobilis	99	R	R	R	R	R			I	R	R	I	S		R	S	S	S	S	S	S	R	+	+	+	+	+	+	+	+	-	-	+	+	-	-	-	+	-	+	-	+	-	-	-	-	-	-
NA0068322	Sphingomonas paucimobilis	90	I	R	R	R	R	I		I	R	R	I	S		R	S	S	S	S	S	S	R	+	+	+	+	+	+	+	+	-	-	+	+	-	+	+	+	-	+	+	+	-	-	+	-	-	-
NA0068402	Sphingomonas paucimobilis	97	S	R	R	R	R	S		I	R	S	R	I		I	R	S	R	R	S	S	S	+	+	+	-	+	+	+	+	-	-	+	+	-	-	-	+	-	-	-	+	-	-	+	-	-	-
NA0068574	Sphingomonas paucimobilis	90	R	R	R	R	R			I	R	R	I	S		R	S	S	S	S	S	S	R	+	+	+	+	+	+	+	+	-	-	+	+	-	-	-	+	-	+	-	+	-	-	-	-	-	-
SA0018181	Sphingomonas paucimobilis	99	I	R	R	R	R	R		I	R	R	S	S		I	S	S	S	S	S	S	S	+	+	+	+	+	-	+	+	+	-	+	+	-	-	-	-	-	-	-	-	-	-	-	-	-	-
SA0023875	Sphingomonas paucimobilis	98	R	R	R	R	R	S		S	R	R	S	S		R	S	S	S	S	S	S	S	+	+	+	-	+	+	+	+	-	-	+	+	-	-	-	-	-	+	-	-	-	-	-	-	-	-
SA0019522	Sphingomonas paucimobilis *	90																						+	+	+	+	+	-	+	+	+	-	+	+	-	-	-	-	-	-	-	-	-	-	-	-	-	-
SA0022948	Sphingomonas paucimobilis *	99																						+	+	+	+	+	-	+	+	+	-	+	+	-	-	-	-	-	-	-	-	-	-	-	-	-	-
SA0024271	Sphingomonas paucimobilis *	98																						+	+	+	-	+	+	+	+	-	-	+	+	-	-	-	-	-	+	-	-	-	-	-	-	-	-
SA0027834	Sphingomonas paucimobilis *	90																						+	+	+	-	+	+	+	+	+	-	+	+	-	-	-	-	-	-	-	-	-	+	-	+	+	-
SA0019003	Stenotrophomonas maltophilia	93	R	R	R	R	R	R		R	R	S	S			R	R	S	R	R	R	R	S	+	-	-	-	-	+	-	-	-	-	-	+	-	-	-	-	-	-	-	-	-	-	+	-	+	-
SA0025765	Stenotrophomonas maltophilia	90	R	R	R	R	R			R	R					R	R	R	R	R	R	R		+	-	-	-	-	+	-	-	-	-	-	+	-	-	-	-	-	-	-	-	-	-	+	-	+	-
SA0031111	Stenotrophomonas maltophilia *	90																						+	+	-	+	-	+	+	+	-	-	-	+	-	-	-	-	-	-	-	-	-	-	-	-	+	+
NA0049832	Tatumella ptyseos 1	98																						-	-	-	-	-	-	+	+	-	-	+	-	-	-	-	+	-	-	-	-	-	-	-	-	+	-
NA0051059	Tatumella ptyseos 1	90																						-	-	-	-	-	-	-	-	-	-	-	-	-	-	-	-	-	-	-	-	-	-	-	-	-	-
NA0051585	Tatumella ptyseos 1	99																						-	-	-	-	-	-	-	-	-	+	-	-	-	-	-	+	-	+	-	+	-	+	-	+	+	-
NA0045072	Unidentified organism	0																						-	-	-	-	-	-	+	-	-	-	-	-	-	-	-	-	-	-	-	-	-	-	-	+	-	+
NA0045230	Unidentified organism	0																						-	-	-	-	-	-	+	-	-	-	-	-	+	+	+	-	-	+	+	-	-	-	-	-	-	-
NA0045473	Unidentified organism	0																						-	-	-	-	-	+	+	-	-	-	-	-	+	-	-	-	-	+	-	-	-	-	+	+	-	-
NA0048754	Unidentified organism	0																						-	-	-	-	-	+	+	-	-	-	-	-	+	-	+	-	+	+	-	-	-	-	+	-	-	-
NA0055273	Unidentified organism	0																						-	+	-	-	-	-	+	-	-	-	-	+	+	+	-	+	-	+	-	+	-	-	+	+	+	-
NA0062451	Unidentified organism	0																						-	-	+	-	-	-	-	-	-	-	-	-	+	-	+	+	-	+	+	+	-	-	-	+	-	-
NA0062748	Unidentified organism	0																						-	-	+	-	-	-	-	-	-	-	-	-	+	-	+	+	-	+	+	+	-	-	+	+	-	-
NA0064181	Unidentified organism	0																						-	-	+	-	-	-	+	+	+	-	-	-	-	-	-	-	+	+	-	-	-	-	+	+	+	+
NA0066303	Unidentified organism	0																						-	-	-	+	-	-	-	-	-	+	-	-	+	-	+	-	-	+	-	-	+	+	-	-	-	-
NA0069389	Unidentified organism	0																						+	+	+	-	+	+	+	+	-	-	+	+	+	+	+	+	+	+	+	+	+	-	+	-	+	-
SA0027898	Unidentified organism	0																						-	-	+	-	+	+	+	-	-	-	-	+	-	-	-	-	-	-	-	-	-	-	+	+	-	+
SC0013199	Unidentified organism	0																						-	-	-	-	-	-	+	+	-	-	-	-	+	+	-	-	-	+	-	-	-	-	-	+	-	+
SA0028599	Vibrio cholerae 1	99																						+	-	-	-	-	+	+	+	-	-	-	+	-	-	-	-	-	+	-	-	-	+	-	-	-	+
	* This isolate grew slowly and the AST growth control failed to pass the required cutoff. The AST portion of panel was terminated. The isolate would need to be re-tested or an alternate method utilized
	** Colistin result is not reported when MIC>2
	1This species is not included in the Phoenix AST taxa. The isolate should be test AST by an alternate method.
	The Phoenix system leads to an identification result when a species or group of species is identified with a >90% confidence level.
[truncated: 19 more columns]

## Sheet: ABX Summary
	Supplementary table of percentage of isolates tested that show resistance, sensitivity or intermediate status to the antibiotic tested1
	Antibiotic	Abbreviation	Drug Class	AST Group2	Achromobacter species	Pseudomonas species	Sphingomonas paucimobilis	Ochrobactrum anthropi
	Number AST testing/number isolates				36/463	9/353	9/143	7/93*
	Amikacin	AMK	Aminoglycoside	S	75	100	22.2222	71.4286
				I	22.2222	0	22.2222	0
				R	2.77778	0	55.5556	28.5714
	Gentamicin	GEN	Aminoglycoside	S	11.1111	77.7778	0	42.8571
				I	47.2222	0	33.3333	0
				R	41.6667	22.2222	66.6667	57.1429
	Amoxicillin-Clavulanate	AMC	Aminopenicillin (3rd)	S	0	0	0	0
				I	0	0	0	0
				R	100	100	100	100
	Ampicilin	AMP	Aminopenicillin (3rd)	S	0	0	0	0
				I	0	0	0	0
				R	100	100	100	100
	Piperacillin	PIP	Ureidopenicillins (4th)	S	94.4444	88.8889	77.7778	0
				I	0	0	0	0
				R	5.55556	11.1111	22.2222	100
	Aztreonam	ATM	Monobactam	S	0	44.4444	0	0
				I	0	33.3333	11.1111	0
				R	100	22.2222	88.8889	100
	Piperacillin-Tazobactam	TZP	Aminopenicillin Beta-lactamase inhibitor	S	94.4444	100	88.8889	0
				I	0	0	0	0
				R	5.55556	0	0	100
	Cefazolin	CFZ	Cephem (1st)	S	0	0	0	0
				I	0	0	0	0
				R	100	100	100	100
	Cefoxitin	FOX	Cephem (2nd)	S	0	0	0	0
				I	0	0	0	0
				R	100	100	100	100
	Ceftazidime	CAZ	Cephem (3rd)	S	91.6667	77.7778	22.2222	0
				I	2.77778	0	0	0
				R	5.55556	22.2222	77.7778	100
	Cefotaxime	CTX	Cephem (3rd)	S	8.33333	77.7778	22.2222	0
				I	0	11.1111	66.6667	0
				R	91.6667	11.1111	11.1111	100
	Cefepime	FEP	Cephem (4th)	S	11.1111	100	33.3333	0
				I	50	0	11.1111	0
				R	38.8889	0	22.2222	100
	Imipenem	IPM	Carbapenem	S	100	100	77.7778	71.4286
				I	0	0	0	0
				R	0	0	22.2222	28.5714
	Meropenem	MEM	Carbapenem	S	97.2222	88.8889	77.7778	71.4286
				I	0	11.1111	0	0
				R	2.77778	0	22.2222	28.5714
	Chloramphenicol	CHL		S	47.2222	77.7778	33.3333	0
				I	50	0	44.4444	28.5714
				R	2.77778	22.2222	22.2222	71.4286
	Ciprofloxacin	CIP	5-Fluoroquinolone	S	41.6667	88.8889	88.8889	57.1429
				I	55.5556	0	11.1111	14.2857
				R	2.77778	11.1111	0	28.5714
	Levofloxacin	LVX	5-Fluoroquinolone	S	91.6667	88.8889	100	71.4286
				I	8.33333	0	0	0
				R	0	11.1111	0	28.5714
	Colistin	CST	Polymyxins	S	94.4444	77.7778		14.2857
				I	0	0		0
				R	0	0		0
	Tetracycline	TET	Tetracycline	S	97.2222	55.5556	88.8889	42.8571
				I	2.77778	0	0	14.2857
				R	0	33.3333	0	28.5714
	Trimethoprim-Sulfamethoxazole	SXT	Folate Antagonist	S	100	55.5556	44.4444	28.5714
				I	0	0	0	0
				R	0	44.4444	55.5556	71.4286
