# Supplementary material for: Identification of Gram negative non-fermentative bacteria: How hard can it be?
Source: PLoS Negl Trop Dis. 2019 Sep 30;13(9):e0007729. doi: 10.1371/journal.pntd.0007729 (PMC6786646; doi:10.1371/journal.pntd.0007729)
Supplement: S2 Tables — Collated data from results generated by the 3 web-based platforms: KmerFinder, Taxonomer and One Codex for the whole genome sequence data from 12 unidentified isolates. (XLSX) [file pntd.0007729.s002.xlsx]

## Sheet: Summary
	Summary of isolate identification using 3 different web-based platforms on whole genome sequencing short read raw data files (Table 2 in main document)
	ID	Age (years)	Blood culture time-to-positivity	Antibiotic Use within 72h admission	Outcome	CGE KmerFinder	Taxonomer	One Codex
	NA45072	65	8:10:00	Yes		Acinetobacter nosocomialis	Wohlfahrtiimonas chitiniclastica	Wohlfahrtiimonas chitiniclastica 1
	NA45230	59	1 day, 3:48:00	Yes	Not improved	Genus: Acinetobacter	Genus: Acinetobacter	Genus: Acinetobacter
	NA45737	56	4 days, 23:23:00	Not sure		Moraxella osloensis	Enhydrobacter aerosaccus	Genus Enhydrobacter / Moraxella osloensis
	NA48754	74	1 day, 17:01:00	Not sure	Not improved	Delftia acidovorans	Genus: Delftia	Genus: Delftia
	NA55273	65	4 days, 12:29:00	Not sure		Burkholderia cenocepacia	Genus: Burkholderia	Burkholderia cenocepacia 1
	NA62451					Roseomonas gilardii	Acetobacteraceae bacterium	Roseomonas gilardii 1
	NA62784					Roseomonas gilardii	Acetobacteraceae bacterium	Roseomonas gilardii
	NA64181	44	3 days, 1:11:00	Yes	Improved	Genus: Pseudomonas	Genus: Pseudomonas	Genus: Pseudomonas
	NA66303					Laribacter hongkongensis	Laribacter hongkongensis	Laribacter hongkongensis 1
	NA69389					Genus: Chryseobacterium*	Genus: Chryseobacterium	Flavobacteriales bacterium
	SA27898	78	1 day, 2:55:00	Yes		Moraxella osloensis*	Enhydrobacter aerosaccus	Moraxella atlantae 1
	SC13199	2	1 day, 7:32:00	Yes		Acinetobacter indicus	Genus: Acinetobacter	Acinetobacter indicus
	1 One-Codex high confidence identification: the sample contains >50% of unique genomic content of that organism (provided by company).
	* Low confidence call - total query coverage below 10%
	Bolded text - Taxa for which the Phoenix system can provide an identification as they are included in the instruments database
	Red text - Taxa are not present in the Phoenix system database as listed in BD Phoenix technical manuals: https://www.bd.com/en-us/support/diagnostic-systems-clsi-formatted-procedures (clsi-Phoenix_GramNegative_V5.15_V4.31.pdf)

## Sheet: KmerF
	KmerFinder 3.0 output summary using the standard scoring method
	Results included where Q-value ≥ 100,000 signifying current template is a significant hit with an associated p-value 1E-26
	ID	Accession No.	Template	Num	Score	Expected	Template length	Query coverage	Coverage	Depth	Total Query Coverage	Total Coverage	Total Depth	Q value	p value
	NA45072	NZ_CP014019.1	Acinetobacter nosocomialis strain FDAARGOS_129 chromosome, complete genome	8823	228085	1907	150918	1.14	43.07	1.51	1.14	43.07	1.51	222426	1e-26
	NA45230	NZ_CP018259.1	Acinetobacter bereziniae strain XH901, complete genome	8810	1807924	3970	181093	6.69	7.13	9.98	6.69	7.13	9.98	1.79605e+06	1e-26
		NZ_CP031716.1	Acinetobacter wuhouensis strain WCHA60 chromosome, complete genome	11276	686294	3878	154702	2.54	3.07	4.44	4.81	5.59	8.41	674747	1e-26
		NZ_CP014019.1	Acinetobacter nosocomialis strain FDAARGOS_129 chromosome, complete genome	8813	447614	3940	150918	1.66	1.83	2.97	3.02	2.82	5.41	435931	1e-26
		NZ_CP029397.1	Acinetobacter defluvii strain WCHA30 chromosome, complete genome	11270	230264	3667	136570	0.85	1.5	1.69	3.39	3.82	6.71	219492	1e-26
		NZ_CP018871.1	Acinetobacter haemolyticus strain TJS01, complete genome	7287	178822	3592	136319	0.66	1.06	1.31	1.85	2.33	3.66	168329	1e-26
		NZ_CP026616.1	Acinetobacter sp. SWBY1 chromosome, complete genome	11597	137681	3037	112762	0.51	1.07	1.22	2.09	3.05	5	128830	1e-26
	NA45737	NZ_CP024176.2	Moraxella osloensis strain YHS chromosome, complete genome	7602	13313649	2939	96630	36.08	49.91	137.78	36.08	49.91	137.78	1.33048e+07	1e-26
		NZ_CP024443.1	Moraxella osloensis strain NP7 chromosome, complete genome	7604	3236925	5367	88961	8.77	15.23	36.39	31.88	49.34	132.26	3.22086e+06	1e-26
		NZ_AP017381.1	Moraxella osloensis DNA, complete genome, strain: KMC41	7601	1686909	6083	91764	4.57	7.93	18.38	35.14	51.97	141.31	1.66875e+06	1e-26
		NZ_CP014234.1	Moraxella osloensis strain CCUG 350, complete genome	7600	964532	6215	91679	2.61	4.47	10.52	33.14	49.45	133.38	946046	1e-26
		NZ_CP024180.2	Moraxella osloensis strain KSH chromosome, complete genome	7603	698517	6480	93444	1.89	3.41	7.48	34.91	50.37	137.85	679312	1e-26
	NA48754	NC_010002.1	Delftia acidovorans SPH-1, complete genome	8461	13433496	2761	219750	60.43	73.15	61.13	60.43	73.15	61.13	1.34252e+07	1e-26
		NZ_CP018101.1	Delftia sp. HK171 chromosome, complete genome	11360	1329786	10425	208978	5.98	8.56	6.36	54.4	70.4	57.86	1.29883e+06	1e-26
		NZ_CP017420.1	Delftia tsuruhatensis strain CM13, complete genome	9126	525698	12054	232510	2.37	3.76	2.26	40.82	48.07	39.02	490615	1e-26
		NC_015563.1	Delftia sp. Cs1-4, complete genome	10257	298005	11515	216583	1.34	1.93	1.38	54.22	67.45	55.64	265172	1e-26
	NA55273	NZ_CP015036.1	Burkholderia cenocepacia strain 895 chromosome 1, complete sequence	8720	8794935	1832	176151	64.16	77.18	49.93	64.16	77.18	49.93	8.78944e+06	1e-26
		NZ_CP015035.1	Burkholderia cenocepacia strain 842 chromosome 3, complete sequence	8719	1370032	1076	31761	10	69.37	43.14	11.68	71.65	50.42	1.36681e+06	1e-26
		NZ_CP015034.1	Burkholderia cenocepacia strain 842 chromosome 2, complete sequence	8718	339704	2743	74263	2.48	5.99	4.57	33.63	87.15	62.06	331560	1e-26
		NZ_CP007787.1	Burkholderia cepacia strain DDS 7H-2 chromosome 1, complete sequence	679	310774	3138	85227	2.27	5.28	3.65	33.22	81.44	53.42	301484	1e-26
	NA62451	NZ_CP015583.1	Roseomonas gilardii strain U14-5 chromosome 1, complete sequence	9434	5566634	970	118445	50.77	73.79	47	50.77	73.79	47	5.56372e+06	1e-26
		NZ_CP015584.1	Roseomonas gilardii strain U14-5 chromosome 2, complete sequence	9435	869320	487	21288	7.93	60.33	40.84	8.03	60.82	41.38	867859	1e-26
		NZ_CP024588.1	Roseomonas sp. FDAARGOS_362 chromosome, complete genome	11483	324193	2694	111834	2.96	7.07	2.9	25.08	39.59	24.59	316198	1e-26
	NA62784	NZ_CP015583.1	Roseomonas gilardii strain U14-5 chromosome 1, complete sequence	9434	8862511	1509	118445	51.34	74.6	74.82	51.34	74.6	74.82	8.85798e+06	1e-26
		NZ_CP015584.1	Roseomonas gilardii strain U14-5 chromosome 2, complete sequence	9435	1380256	770	21288	8	61.34	64.84	8.1	61.82	65.71	1.37795e+06	1e-26
		NZ_CP024588.1	Roseomonas sp. FDAARGOS_362 chromosome, complete genome	11483	512239	4258	111834	2.97	7.92	4.58	25.37	40.67	39.16	499603	1e-26
	NA64181	NZ_CP013987.1	Pseudomonas oryzihabitans strain USDA-ARS-USMARC-56511, complete genome	7973	1855952	1190	126609	21.18	28.42	14.66	21.18	28.42	14.66	1.85238e+06	1e-26
		NZ_CP018758.1	Pseudomonas psychrotolerans strain PRS08-11306, complete genome	9372	566764	1788	134464	6.47	9.84	4.21	17.21	22.06	11.22	561420	1e-26
	NA66303	NC_012559.1	Laribacter hongkongensis HLHK9, complete genome	9083	8339622	660	101166	60.6	72.02	82.44	60.6	72.02	82.44	8.33764e+06	1e-26
		NZ_CP022115.1	Laribacter hongkongensis strain HLGZ1 chromosome, complete genome	9084	1070782	3103	108822	7.78	9.25	9.84	58.85	66.12	74.42	1.06151e+06	1e-26
	NA69389	NZ_CP022058.2	Chryseobacterium indologenes strain FDAARGOS_337 chromosome, complete genome	476	579832	2718	176442	2.99	1.2	3.29	2.99	1.2	3.29	571727	1e-26
		NZ_LT906465.1	Chryseobacterium taklimakanense strain NCTC13490 genome assembly, chromosome: 1	10045	321815	1358	84513	1.66	1.62	3.81	2.2	1.92	5.05	317763	1e-26
	SA27898	NZ_CP014234.1	Moraxella osloensis strain CCUG 350, complete genome	7600	245810	500	91679	3.05	1.54	2.68	3.05	1.54	2.68	244313	1e-26
	SC13199	NZ_CP024620.1	Acinetobacter indicus strain SGAir0564 chromosome, complete genome	10269	12556262	1049	117887	58.79	68.06	106.51	58.79	68.06	106.51	1.25531e+07	1e-26
		NZ_CP026616.1	Acinetobacter sp. SWBY1 chromosome, complete genome	11597	452796	5172	112762	2.12	1.96	4.02	7.86	6.49	14.9	437512	1e-26
		NZ_CP026420.1	Acinetobacter sp. ACNIH1 chromosome, complete genome	10913	251610	5699	126447	1.18	1.08	1.99	7.35	5.05	12.42	235017	1e-26
		NZ_CP025618.1	Acinetobacter schindleri strain SGAir0122 chromosome, complete genome	8821	136757	5537	119346	0.64	1.01	1.15	6.47	4.99	11.58	121007	1e-26
	Template: shows the accession numbers or name of the template sequences
	Num: is the sequence number of accession entry in the KmerFinder database
	Score: is the total number of matching Kmers between the query and the template
	Expected: is the expected score, i.e.the expected total number of matching Kmers between query and template (randomly selected).
	Template length: is the number of Kmers in the template
	query_coverage [%]: is the percentage of input query Kmers that match the template.
	Coverage [%]: is the template coverage.
	Depth: is the number of matched kmers in the query sequence divided by the total number of Kmers in the template. For read files this estimates the sequencing depth.
	tot_query_coverage [%]: is calculated based on the ratio of the score and the number of kmers in the query sequence, where the score includes kmers matched before.
	tot_coverage [%]: is calculated based on ratio of the score and the number of unique kmers in the template sequence, where the score includes kmers matched before.
	tot_depth: depth value based on all query kmers that can be found in the template sequence.
	q_value: is the quantile in a standard Pearson Chi-square test, to test whether the current template is a significant hit.
	p_value: is the p-value corresponding to the obtained q_value.

## Sheet: Taxonomer
	Summary Results from Taxonomer Full Analysis Binner and Classifier
	ID	Reads Sampled	Ambiguous		Bacterial		Fungal		Human		Phage		PhiX		Unknown		Viral		Finest Classification	Count	Relative Abundence (%)	Relative Abundance (Bacterial Reads) %
			Reads	%	Reads	%	Reads	%	Reads	%	Reads	%	Reads	%	Reads	%	Reads	%
	NA45072	1766773	2427	0.137369	1080319	61.1465	489	0.0276776	8018	0.453822	60		10		674067	38.1524	1383	0.0782783	Wohlfahrtiimonas chitiniclastica SH04	703860	68.01	65.153
	NA45230	1961960	3664	0.186752	1051493	53.594	428	0.0218149	19968	1.01776	939	0.0478603	17		883887	45.0512	1564	0.0797162	Acinetobacter guillouiae NIPH 991	33921	3.2	3.22598
	NA45737	3802220	3784	0.0995208	1773485	46.6434	200	0.00526008	16373	0.430617	138		13		2003568	52.6947	4659	0.122534	Enhydrobacter aerosaccus SK60	514316	30.91	29.0003
	NA48754	1828201	6913	0.378131	1671362	91.4211	102	0.00557926	1251	0.0684279	5		1		145158	7.93994	3409	0.186467	Delftia tsuruhatensis	27229	2.08	1.62915
																			Alicycliphilus sp. B1	21994	1.68	1.31593
																			Delftia acidovorans SPH-1	20097	1.53	1.20243
																			Hydrogenophaga sp. T4	15439	1.18	0.923738
																			Delftia acidovorans CCUG 274B	14374	1.1	0.860017
	NA55273	1521643	8243	0.541717	1448509	95.1937	55		630	0.0414026	7		3		61132	4.0175	3064	0.201361	Burkholderia sp. TJI49	46550	3.92	3.21365
																			Burkholderia cepacia JBK9	40611	3.42	2.80364
																			Burkholderia cenocepacia BC7	25639	2.16	1.77003
																			Burkholderia pseudomallei 1710b	17975	1.51	1.24093
																			Burkholderia cenocepacia PC184	15529	1.31	1.07207
																			Burkholderia cenocepacia KC-01	13140	1.11	0.90714
	NA62451	958307	14568	1.52018	821867	85.7624	234	0.0244181	1399	0.145987	4		1		114038	11.8999	6196	0.646557	Acetobacteraceae bacterium AT-5844	10689	1.64	1.30058
																			Roseomonas cervicalis ATCC 49957	7702	1.18	0.937135
	NA62784	1503351	22076	1.46845	1291733	85.9236	354	0.0235474	2192	0.145808	4		5		177431	11.8024	9556	0.635647	Acetobacteraceae bacterium AT-5844	17146	1.67	1.32736
																			Roseomonas cervicalis ATCC 49957	12719	1.24	0.984646
	NA64181	1119255	6362	0.568414	783185	69.9738	228	0.0203707	3269	0.292069	7		22		323459	28.8995	2723	0.243287	Pseudomonas psychrotolerans L19	19193	3.29	2.45063
																			Pseudomonas syringae group	6222		0.794448
																			Pseudomonas oryzihabitans	2897	0.5	0.3699
	NA66303	1081322	2824	0.261162	977524	90.4008	65	0.00601116	1269	0.117356	21		0		97870	9.05096	1749	0.161746	Laribacter hongkongensis HLHK9	252896	34.08	25.8711
	NA69389	1775720	4017	0.226218	1008251	56.7798	2394	0.134819	32205	1.81363	192	0.0108125	1		727168	40.9506	1492	0.0840223	Chryseobacterium oranimense G311	21692	2.39	2.15145
																			Chryseobacterium gleum ATCC 35910	11140	1.22	1.10488
																			Nonlabens ulvanivorans	9872	1.09	0.979121
	SA27898	548852	1111	0.202423	275791	50.2487	236	0.0429988	3454	0.629314	44	0.00801673	0		267145	48.6734	1071	0.195135	Enhydrobacter aerosaccus SK60	16909	6.75	6.13109
																			Moraxella macacae 0408225	5089	2.03	1.84524
	SC13199	1994441	2372	0.118931	1230514	61.6972	2640	0.132368	6987	0.350324	8		7		749809	37.5949	1964	0.0984737	Uncultured bacterium	17826	1.59	1.44866
																			Acinetobacter junii SH205	15752	1.4	1.2798
	Taxonomer first quickly identifies each read as being in one of the following bins human, bacterial, viral, phage, fungal, phix, ambiguous, or unknown. Ambiguous is for reads that fit into 2 or more bins and unknown is for reads that don't fit into any bin.
	The full analysis follows the initial binning and provides a comprehensive microbial profiling at the read level (“Classifier” module)
	Reads sampled	Number of sequencing reads analyzed
	Sunburst Graphs: Taxonomic ranks are shown hierarchically with the highest rank in the center of the graph. Sequences that cannot be classified to the species level, either because they are shared between taxa or represent novel microorganisms, are collapsed to the lowest common ancestor and shown as part of slices that terminate at higher taxonomic ranks (e.g. genus, family)

## Sheet: One Codex
	ID	Analysis Overview	Composition overview	Organism Name	Rank	Tax ID	% All Reads	Number of Reads	Number of Reads (w/ Children)	Established Depth	Established Abundance
	NA45072	This is an isolate/low-complexity sample of Wohlfahrtiimonas chitiniclastica. In the sample, 72.22% of reads (n=1,275,943) are specific to Wohlfahrtiimonas chitiniclastica. Overall, 85.09% of 1,766,792 reads were classified using the One Codex database.	High confidence call	Wohlfahrtiimonas chitiniclastica	Species	400946	15.76	278427	1275943	96.95	98.12
	NA45230	This is a mixed/metagenomic sample 83.47% of 2,271,452 reads were classified using the One Codex database.	This sample does not contain any dominant species. Medium Abundance (3): Acinetobacter guillouiae (likely strain : NIPH 991); Acinetobacter sp. Root1280; Acinetobacter sp. ETR1	Acinetobacter	Genus	469	36.0011	817748	1853298
				Acinetobacter sp. Root1280	Species	1736444	10.375	235663	235663
				Acinetobacter guillouiae NIPH 991	no rank	1217656	9.94844	225974	225974
				Acinetobacter guillouiae	Species	106649	9.4676	215052	443175
				Acinetobacter sp. ETR1	Species	1485002	7.28653	165510	165510
	NA45737	This is a mixed/metagenomic sample 46.61% of 3,802,220 reads were classified using the One Codex database.	This sample does not contain any dominant species. Medium Abundance (1): Moraxella osloensis	Enhydrobacter	Genus	212791	17.215	654553	654553
				Proteobacteria	Phylum	1224	14.0953	535935	1490804
				Bacteria	Superkingdom	2	7.31767	278234	1772014
				Moraxella osloensis	Species	34062	6.21203	236195	236195
	NA48754	This is a mixed/metagenomic sample 93.67% of 1,828,303 reads were classified using the One Codex database.	High Abundance (0): This sample does not contain any dominant species. Medium Abundance (1): Delftia acidovorans. Low Abundance (8): Delftia sp. JD2, Delftia sp. RIT313, Delftia sp. Cs1-4, Delftia sp. GW456-R20, Delftia sp. K82, Delftia sp. HK171, Delftia tsuruhatensis, Delftia lacustris	Delftia	Genus	80865	40.3096	736982	1182668
				Burkholderiales	Order	80840	17.5106	320146	1560540
				Bacteria	Superkingdom	2	6.86161	125451	1712517
				Delftia acidovorans NBRC 14950	no rank	1218107	2.71388	49618	49618
				Delftia sp. JD2	Species	469553	2.59054	47363	47363
				Delftia sp. RIT313	Species	1468410	2.28824	41836	41836
				Delftia sp. Cs1-4	Species	742013	2.16015	39494	39494
				Delftia sp. GW456-R20	Species	1827145	2.1521	39347	39347
				Delftia sp. K82	Species	1472718	2.13077	38957	38957
				Delftia sp. HK171	Species	1920191	2.01591	36857	36857
				Delftia tsuruhatensis	Species	180282	1.93185	35320	35373
				Delftia lacustris	Species	558537	1.91374	34989	34989
				Delftia acidovorans CCUG 15835	no rank	883100	1.24925	22840	22840
				Delftia acidovorans CCUG 274B	no rank	883101	1.0949	20018	20018
	NA55273	This is an isolate/low-complexity sample of Burkholderia cenocepacia. In the sample, 67.53% of reads (n=1,027,620) are specific to Burkholderia cenocepacia. Overall, 88.13% of 1,521,671 reads were classified using the One Codex database.	High confidence call	Burkholderia cenocepacia	Species	95486	47.7301	726295	1027620	37.995	97.54
	NA62451	This is a mixed/metagenomic sample 91.74% of 958,307 reads were classified using the One Codex database.	High Abundance (1): Roseomonas gilardii [High confidence call]. Medium Abundance (1): Roseomonas mucosa. Low Abundance (0): This sample has no identified species at this abundance.	Roseomonas gilardii	Species	257708	50.5654	484572	815687	33.5412	82.94
				Roseomonas mucosa	Species	207340			12159	6.51753	16.11
	NA62784	This is a mixed/metagenomic sample 91.59% of 1,503,370 reads were classified using the One Codex database.	High Abundance (1): Roseomonas gilardii. Medium Abundance (1): Roseomonas mucosa. Low Abundance (0): This sample has no identified species at this abundance.	Roseomonas gilardii	Species	257708	51.07	767798	1282448	52.99	83.66
				Roseomonas mucosa	Species	207340			17421	10.16	16.04
	NA64181	This is a mixed/metagenomic sample 65.97% of 1,488,352 reads were classified using the One Codex database.	High Abundance (2): Pseudomonas psychrotolerans, Pseudomonas oryzihabitans. Medium and Low Abundance (0): This sample has no identified species at this abundance.	Pseudomonas	Genus	286	38.56	573913	970182
				Pseudomonas psychrotolerans L19	No rank	1112217	12.59	187389	187389
				Pseudomonas psychrotolerans	Species	237610	0	0	187389	38.52	66.35
				Pseudomonas oryzihabitans	Species	47885	13.95	207694	207694	19.48	33.55
	NA66303	This is an isolate/low-complexity sample of Laribacter hongkongensis. In the sample, 88.8% of reads (n=960,230) are specific to Laribacter hongkongensis. Overall, 89.68% of 1,081,322 reads were classified using the One Codex database.	High confidence call	Laribacter hongkongensis	Species	168471	45.07	487298	960230	66.44	98.22
	NA69389	This is a mixed/metagenomic sample 69.7% of 1,775,720 reads were classified using the One Codex database.	High Abundance (3): Flavobacteriales bacterium UBA896, Flavobacteriales bacterium UBA3891, Chryseobacterium hominis. Medium and Low Abundance (0): This sample has no identified species at this abundance.	Flavobacteriales bacterium UBA896	Species	1951089	18.1529	322344	322344	48.6896	45.07
				Flavobacteriales bacterium UBA3891	Species	1950999	14.0426	249357	249357	30.7471	28.46
				Chryseobacterium hominis	Species	420404	10.2735	182428	182428	28.5674	26.44
	SA27898	This is an isolate/low-complexity sample of Moraxella atlantae. In the sample, 79.59%of reads (n=436,853) are specific to Moraxella atlantae. Overall, 81.41% of 548,861reads were classified using the One Codex database.	High confidence call	Moraxella atlantae	Species	34059	79.59	436853	436853	45.511	99.31
	SC13199	This is a mixed/metagenomic sample 72.6% of 1,994,443 reads were classified using the One Codex database.	High Abundance (2): Acinetobacter indicus, Acinetobacter sp. CIP 53.82. Medium and Low Abundance (0): This sample has no identified species at this abundance.	Acinetobacter indicus	Species	756892	17.5043	349113	349113	40.5049	50.26
				Acinetobacter sp. CIP 53.82	Species	1144671	18.3428	365836	365836	39.9892	49.62
		High Abundance: Organisms are marked high abundance if they constitute >25% of classified reads
		Medium Abundance: Organisms are marked medium abundance if they constitute 5-25% of classified reads
		Low Abundance: Organisms are marked medium abundance if they constitute 1-5% of classified reads

## Sheet: SRA submission
	Accession	SPUID	Organism	Tax ID	Isolate	BioProject
	SAMN11784152	NA45072	Wohlfahrtiimonas chitiniclastica	400946	NA45072		11784152: https://www.ncbi.nlm.nih.gov/api/11784152
	SAMN11784151		Acinetobacter sp. NA45230	2571142	NA45230	PRJNA543814	11784151: https://www.ncbi.nlm.nih.gov/api/11784151
	SAMN11784150		Enhydrobacter sp. NA45737	2583218	NA45737	PRJNA543814	11784150: https://www.ncbi.nlm.nih.gov/api/11784150
	SAMN11784149	NA48754	Delftia acidovorans	80866	NA48754		11784149: https://www.ncbi.nlm.nih.gov/api/11784149
	SAMN11784148	NA55273	Burkholderia cenocepacia	95486	NA55273		11784148: https://www.ncbi.nlm.nih.gov/api/11784148
	SAMN11784147	NA62451	Roseomonas gilardii	257708	NA62451		11784147: https://www.ncbi.nlm.nih.gov/api/11784147
	SAMN11784146	NA62784	Roseomonas gilardii	257708	NA62784		11784146: https://www.ncbi.nlm.nih.gov/api/11784146
	SAMN11784145	NA64181	Pseudomonas oryzihabitans	47885	NA64181		11784145: https://www.ncbi.nlm.nih.gov/api/11784145
	SAMN11784144	NA66303	Laribacter hongkongensis	168471	NA66303		11784144: https://www.ncbi.nlm.nih.gov/api/11784144
	SAMN11784143	NA69389	Flavobacteriales bacterium	2021391	NA69389		11784143: https://www.ncbi.nlm.nih.gov/api/11784143
	SAMN11784142	SA27898	Moraxella atlantae	34059	SA27898		11784142: https://www.ncbi.nlm.nih.gov/api/11784142
	SAMN11784141	SC13199	Acinetobacter indicus	756892	SC13199		11784141: https://www.ncbi.nlm.nih.gov/api/11784141
	Release data for data 11/01/2019
